# Supplementary material for: In Vitro Antidiabetic, Antioxidant, and Prebiotic Activities of the Chemical Compounds Isolated from Guizotia abyssinica
Source: Antioxidants (Basel). 2022 Dec 16;11(12):2482. doi: 10.3390/antiox11122482 (PMC9774103; doi:10.3390/antiox11122482)
Supplement: Supplementary file 1 [file antioxidants-11-02482-s001.zip]

Archive with 1 entries (1 files):
- antioxidants-2010981-supplementary.pdf
